# Supplementary material for: Pharmacological Evidence of the Important Roles of CCR1 and CCR3 and Their Endogenous Ligands CCL2/7/8 in Hypersensitivity Based on a Murine Model of Neuropathic Pain
Source: Cells. 2022 Dec 26;12(1):98. doi: 10.3390/cells12010098 (PMC9818689; doi:10.3390/cells12010098)
Supplement: Supplementary file 1 [file cells-12-00098-s001.zip]

Archive with 1 entries (1 files):
- cells-2021846-Supplementary S1.pdf
